# Supplementary material for: Extended Versus Intermittent Meropenem Infusion in the Treatment of Nosocomial Pneumonia: A Retrospective Single-Center Study
Source: Antibiotics (Basel). 2023 Oct 15;12(10):1542. doi: 10.3390/antibiotics12101542 (PMC10604670; doi:10.3390/antibiotics12101542)
Supplement: Supplementary file 1 [file antibiotics-12-01542-s001.zip]

Archive with 1 entries (1 files):
- antibiotics-2575080-supplementary.pdf
